# Supplementary material for: Melt Analysis of Mismatch Amplification Mutation Assays (Melt-MAMA): A Functional Study of a Cost-Effective SNP Genotyping Assay in Bacterial Models
Source: PLoS One. 2012 Mar 16;7(3):e32866. doi: 10.1371/journal.pone.0032866 (PMC3306377; doi:10.1371/journal.pone.0032866)
Supplement: Table S1 — Primer sequences and PCR conditions for Melt-MAMAs. Primer sequences for synthetic positive controls are provided for a subset of assays. (XLSX) [file pone.0032866.s002.xlsx]

## Sheet: TableS1
Table S1. Melt-MAMA information (primer sequences, PCR conditions, synthetic positive controls)												primer sequence to generate synthetic allele specific positive control templates
Organism	aAssay Name/Location	bReference genome position	Derived MAMA	Ancestral MAMA	Common reverse	gReal-time Annealing temperature (°C)	gAgarose Annealing temperature (°C)	c,gAS-Primer ratios (No GC-clamp:GC-clamp)	Platform	SNP signature Source		Derived allele primer	Ancestral allele primer	Reverse primer
B. anthracis	dA.Br.001	182106	cggggcggggcggggcgggcATTTAATCTTTAAAGGAAAACCGAgAC	AAATTTAATCTTTAAAGGAAAACCGAcAT	TATAATACGGTTTCCCTTTATCATCGAC	55	55	1:1	Melt-MAMA, Agarose MAMA	Van Ert et al 2007 (PLoS); Pearson et al 2004 (PNAS)	Synthetic allele specific positive control templates	CAAATTTAATCTTTAAAGGAAAACCGAAAC	CAAATTTAATCTTTAAAGGAAAACCGAAAT	GCCATCAATAAATTTCGGTGCC
B. anthracis	dA.Br.002	947760	cggggcggggcggggcgggcAGAAGGAGCAAGTAATGTTATAGGTTTAaGT	GGAGCAAGTAATGTTATAGGTTTAcGC	ACCTAAAATCGATAAAGCGACTGC	55	55	1:1	Melt-MAMA, Agarose MAMA	Van Ert et al 2007 (PLoS); Pearson et al 2004 (PNAS)		AGAAGGAGCAAGTAATGTTATAGGTTTAGGT	GGAGCAAGTAATGTTATAGGTTTAGGC	CAATCGTCATCATACCGCCGCCAACTT
B. anthracis	dA.Br.003	1493280	cggggcggggcggggcgggcAATTTAGATTTTCGTGTCGAATTAtGC	AATTTAGATTTTCGTGTCGAATTAgGT	TGTATAAAAACCTCCTTTTTCTACCTCAA	55	55	4:1	Melt-MAMA, Agarose MAMA	Van Ert et al 2007 (PLoS); Pearson et al 2004 (PNAS)		AATTTAGATTTTCGTGTCGAATTAAGC	AATTTAGATTTTCGTGTCGAATTAAGT	CAAAACATTAAGCTTAACGCTTCTC
B. anthracis	dA.Br.004	3600786	cggggcggggcggggcgggcCGCCGTCATACTTTGGAAaGC	CGCCGTCATACTTTGGAAcGT	GAATTGGTGGAGCTATGGAAGGATTA	60	60	1:1	Melt-MAMA, Agarose MAMA	unpublish, confirmed canSNP		CGCCGTCATACTTTGGAATGC	CGCCGTCATACTTTGGAATGT	GTTGCAATTGTAATGTGGTTCTTATTAGATAG
B. anthracis	dA.Br.005	3842864	cggggcggggcggggcgggcGAAAGATATATAAAAATGTTTTTTTATTTCGTtTG	GAAAGATATATAAAAATGTTTTTTTATTTCGTcTA	GCTGCGTTTAGTTATGCAAATC	55	55	4:1	Melt-MAMA, Agarose MAMA	unpublish, confirmed canSNP		GAAAGATATATAAAAATGTTTTTTTATTTCGTATG	GAAAGATATATAAAAATGTTTTTTTATTTCGTATA	GCTGGTTTTATAATGGAAATTCACTT
B. anthracis	dA.Br.006	162509	cggggcggggcggggcgggcAATATGTTGTTGATCATTCCATCGCtTA	TATGTTGTTGATCATTCCATCGCgTC	TAGCGTTTTTAAGTTCATCATACCCATGC	55	55	4:1	Melt-MAMA, Agarose MAMA	Van Ert et al 2007 (PLoS); Pearson et al 2004 (PNAS)		ATATGTTGTTGATCATTCCATCGCCTA	ATATGTTGTTGATCATTCCATCGCCTC	AATGACAAACGGTGTTTGGGAATC
B. anthracis	dA.Br.007	266439	cggggcggggcggggcgggcACAAGGTGGTAGTATTCGAGCTGAtTG	AATTACAAGGTGGTAGTATTCGAGCTGAcTA	CGAGACGATAAACTGAATAATACCATCCT	62.5	55	1:1	Melt-MAMA, Agarose MAMA	Van Ert et al 2007 (PLoS); Pearson et al 2004 (PNAS)		ACAAGGTGGTAGTATTCGAGCTGAATG	ACAAGGTGGTAGTATTCGAGCTGAATA	CGACGTTAATGTCATCGGCGA
B. anthracis	dA.Br.008	3947375	cggggcggggcggggcgggcGTTACAAATATACGTTTAACAAGCcGC	AAAAGTTACAAATATACGTTTAACAAGCtGA	CTACGCTATACGTTTTAGATGGAGATAATTC	55	55	4:1;2:1	Melt-MAMA, Agarose MAMA	Van Ert et al 2007 (PLoS); Pearson et al 2004 (PNAS)		GTTACAAATATACGTTTAACAAGCGGC	GTTACAAATATACGTTTAACAAGCGGA	GGCTGAATAGGTTCTTTTAATTGTTTTACG
B. anthracis	dA.Br.009	2589947	cggggcggggcggggcgggcCCACTGTTTTTGAACGGCTcTG	GCCACTGTTTTTGAACGGCTaTA	TTTTAGGTATATTAACTGCGGATGATGC	60	60	4:1	Melt-MAMA, Agarose MAMA	Van Ert et al 2007 (PLoS); Pearson et al 2004 (PNAS)		CCACTGTTTTTGAACGGCTTTG	CCACTGTTTTTGAACGGCTTTA	CGGACGTGAATTTAGGAAAAGTAATT
B. anthracis	dA.Br.011	2552486	cggggcggggcggggcgggcGAAACGAATTCCCGCTGAAAATAtTA	AAACGAATTCCCGCTGAAAATAcTG	GATAAAAATCGGAATTGAAGCAGGA	55	55	1:1	Melt-MAMA, Agarose MAMA	Marston et al 2011, in press		GAAACGAATTCCCGCTGAAAATAATA	GAAACGAATTCCCGCTGAAAATAATG	GTTAAGAGTAAAAAGGAGGAAGAGTAATGGTCA
B. anthracis	dB.Br.001	1455402	cggggcggggcggggcgggcCATAAAAGAAATCGGTACAATAGAAtAG	CATAAAAGAAATCGGTACAATAGAAcAA	TCGGATATGATACCGATACCTTCTTATC	55	55	4:1	Melt-MAMA, Agarose MAMA	Van Ert et al 2007 (PLoS); Pearson et al 2004 (PNAS)		CATAAAAGAAATCGGTACAATAGAAGAG	CATAAAAGAAATCGGTACAATAGAAGAA	CATAAGCAACTCATTGTTAGAACGC
B. anthracis	dB.Br.002	1056740	cggggcggggcggggcgggcGGAGAAGTTGCAAAAGGAACtGA	AGAAGTTGCAAAAGGAACcGC	GCACCTTCTGTGTTCGTTGTTAACGT	55	55	1:1	Melt-MAMA, Agarose MAMA	Van Ert et al 2007 (PLoS); Pearson et al 2004 (PNAS)		GGAGAAGTTGCAAAAGGAACAGA	AGAAGTTGCAAAAGGAACAGC	TGCTTTCATTACACTATTTTCATTCAC
B. anthracis	dB.Br.003	1494392	cggggcggggcggggcgggcCATAGAAGCAGATGAGCTTACATATgCA	GCATAGAAGCAGATGAGCTTACATATaCG	CTCAAGTTCATAACGAACCATAACGTG	60	60	1:1	Melt-MAMA, Agarose MAMA	Van Ert et al 2007 (PLoS); Pearson et al 2004 (PNAS)		CATAGAAGCAGATGAGCTTACATATCCA	CATAGAAGCAGATGAGCTTACATATCCG	CATAAGATGGGAAGTATCCAAATGAAC
B. anthracis	dB.Br.004	69952	cggggcggggcggggcgggcGCTTGGGTAACCTTCTTTACTTCcAC	TTGGGTAACCTTCTTTACTTCgAT	AAAATGAAGATAATGACAAACGGGA	60	60	1:1	Melt-MAMA, Agarose MAMA	Van Ert et al 2007 (PLoS); Pearson et al 2004 (PNAS)		GCTTGGGTAACCTTCTTTACTTCTAC	TTGGGTAACCTTCTTTACTTCTAT	CGAACTTTTTTCTTTTCGTCATTATAT
B. anthracis	dA/B.Br.001	3698013	cggggcggggcggggcgggcAATCGCTGCACTCTTTTATTTcGA	AATCGCTGCACTCTTTTATTTtGG	CGATAATTTTCACAAAGCCGCTAT	60	60	1:1	Melt-MAMA, Agarose MAMA	Van Ert et al 2007 (PLoS); Pearson et al 2004 (PNAS)		CCAATCGCTGCACTCTTTTATTTAGA	CCAATCGCTGCACTCTTTTATTTAGG	GCAAGCGATATACCGGAAAAACC
B. anthracis	dplcR	5081429	cggggcggggcggggcgggcTTATTTGCATGACAAAGCGCaTA	TTTGCATGACAAAGCGCcTC	AAAGCATTATACTTGGACAATCAATACG	55	55	4:1;1:1	Melt-MAMA, Agarose MAMA	Easterday et al 2005 (JCM)		TTATTTGCATGACAAAGCGCTTA	TTTGCATGACAAAGCGCTTC	GAAAACGCAATTGCAAACATTTAC
B. anthracis	dC.Br.001	2521201	cggggcggggcggggcgggcATTAGAGAACATTTTTCAACATGCTCtTT	ATTAGAGAACATTTTTCAACATGCTCgTC	AACTGCCCCAATATGGATAAATAA	55	55	1:1	Melt-MAMA, Agarose MAMA	unpublished canSNP		ATTAGAGAACATTTTTCAACATGCTCATT	ATTAGAGAACATTTTTCAACATGCTCATC	GAGATAATATTTATGGACATATGTAACACCTTC
B. anthracis	PS-1 (pX01)	7452	cggggcggggcggggcgggcTTGGATGGTTTAATGAAGAGTgGC	TGGTTGGATGGTTTAATGAAGAGTaGT	ATTTTAGACAATATCCTACTAAAGAAGGG	55	55	1:1	Melt-MAMA, Agarose MAMA	Van Ert et al 2007 (JCM);Pearson et al 2004 (PNAS);Read et al 2002 (Science)
B. anthracis	dBranch 1_7	433277	cggggcggggcggggcgggcGAAGACGGATAACTTTTATGTAAAAAGaGG	GAAGACGGATAACTTTTATGTAAAAAGtGT	ACATCGCCAGGCAAACCA	60	60	4:1;1:1	Melt-MAMA, Agarose MAMA	Van Ert et al 2007 (JCM);Pearson et al 2004 (PNAS)		GAAGACGGATAACTTTTATGTAAAAAGGGG	GAAGACGGATAACTTTTATGTAAAAAGGGT	GAACTGTAATCGGTCCAAAGTCTTCTG
B. anthracis	dBranch 1_28	4929312	cggggcggggcggggcgggcCGGATCATAAAAAGCTGCTAGTAAAAcAA	CGGATCATAAAAAGCTGCTAGTAAAAgAC	ATACAAGGCGCACTACTTGGAGTC	60	60	1:1	Melt-MAMA, Agarose MAMA	Van Ert et al 2007 (JCM); Pearson et al 2004 (PNAS)		CGGATCATAAAAAGCTGCTAGTAAAATAA	CGGATCATAAAAAGCTGCTAGTAAAATAC	TACATTCGCTTCTTATATAGGAGCAGTGTT
B. anthracis	dBranch 1_31	2749671	cggggcggggcggggcgggcGAAAGACGTACCTGTCGGTTCACtTA	AAGACGTACCTGTCGGTTCACcTG	GTTCATAACGTTTGAAAAAGTAGGGATAATG	60	60	4:1	Melt-MAMA, Agarose MAMA	Van Ert et al 2007 (JCM); Pearson et al 2004 (PNAS)		GAAAGACGTACCTGTCGGTTCACATA	AAGACGTACCTGTCGGTTCACATG	CACCACCAGCAAAAATAACTTCAGA
B. anthracis	A.Br.018	3368524	cggggcggggcggggcgggcCTTATCGCCATCGATATCTACTtGG	GCTTATCGCCATCGATATCTACTaGA	GGAAGGTATTATTAGTAGTAAAGAACGTGA	60	60	4:1	Melt-MAMA, Agarose MAMA	Kenefic et al 2009 (PLoS)
B. anthracis	A.Br.008/011 group	2034709	ggggcggggcggggcggggcATAAACTATAAAACCAGCCGCcTA	TAAACTATAAAACCAGCCGCtTG	TGAAGAACAGTTTCCAGCAGATG	55	-	1:1	Melt-MAMA	Keim, Okinaka, Pearson unpublished data
B. anthracis	eA.Br.008/011 group	2314544	ggggcggggcggggcggggcATTTTTATAACTGGTACGTTTTCgGT	TAATTTTTATAACTGGTACGTTTTCTcC	AAATGGCATTGCTGGCTCA	55	-	4:1	Melt-MAMA	Keim, Okinaka, Pearson unpublished data
B. anthracis	A.Br.017	543941	ggggcggggcggggcggggcGTACAAAATGTATTGATATTTGTCCcAT	GTACAAAATGTATTGATATTTGTCCgAC	TCTAACTGTCCTCCTTGTATTAAAGCAC	55	-	1:1	Melt-MAMA	Keim, Pearson, Ravel unpublished data
B. anthracis	A.Br.016	73836	ggggcggggcggggcggggcGCAATTTATTACGTGCTTATGGCaCA	GCAATTTATTACGTGCTTATGGCtCT	TTCAGGCCCTGGAGTCAATACTAA	60	-	4:1	Melt-MAMA	Keim, Pearson, Ravel unpublished data
B. anthracis	Between A.Br.025 and A.Br.024	3429305	ggggcggggcggggcggggcggggcAACCAACACCAATTGCTTCTAAaG	AACCAACACCAATTGCTTCTAAgA	TGAATTTCGATTAACTCCAGCAG	57	-	1:1	Melt-MAMA	Keim, Pearson, Ravel unpublished data
B. anthracis	Between A.Br.025 and A.Br.024	4336688	ggggcggggcggggcggggcggggcGGCTAAAGTTTGAAGGAGAAcCA	GGCTAAAGTTTGAAGGAGAAtCG	TTGCAGAAGTTGGAACAGGATAA	57	-	1:1	Melt-MAMA	Keim, Pearson, Ravel unpublished data
B. anthracis	Between A.Br.013 and A.Br.015	1800476	ggggcggggcggggcggggcggggcAACGACTCAATCGTTAGATATGAATAcA	AACGACTCAATCGTTAGATATGAATAaG	GGCCGAAACTTTAAATGAACCT	60	-	4:1	Melt-MAMA	Keim, Pearson, Ravel unpublished data
B. anthracis	Between A.Br.013 and A.Br.015	5177926	ggggcggggcggggcggggcggggcACCATTGCTACGAATAACGGgT	ACCATTGCTACGAATAACGGaG	AAGCATTCAAAAGGCTTCTTCTT	60	-	4:1	Melt-MAMA	Keim, Pearson, Ravel unpublished data
B. anthracis	Between A.Br.013 and A.Br.015	4911170	ggggcggggcggggcggggcggggcAACACTTGTCTTATAACTATGACAACAATtA	AACACTTGTCTTATAACTATGACAACAATaG	TTTCTTAATTTAGAACGTGACATTCG	60	-	4:1	Melt-MAMA	Keim, Okinaka, Pearson unpublished data
B. anthracis	Between A.Br.013 and A.Br.015	2791563	ggggcggggcggggcggggcggggcCTTTTTTACACATCATGTGGCcTA	CTTTTTTACACATCATGTGGCtTG	CTTAATATTTTAAGTTCATATGAATGATGTT	57	-	4:1	Melt-MAMA	Keim, Pearson, Ravel unpublished data
B. anthracis	Between A.Br.013 and A.Br.015	3231414	ggggcggggcggggcggggcggggcCTTTCATCATTCTATTGTTTGGCtA	CTTTCATCATTCTATTGTTTGGCaG	TGATATAGGCAAGTAACTTAGATATTAACATA	60	-	4:1	Melt-MAMA	Keim, Pearson, Ravel unpublished data
B. anthracis	Between A.Br.013 and A.Br.015	1552066	ggggcggggcggggcggggcggggcATACGCGTAGTGGTGATAACCAcT	ATACGCGTAGTGGTGATAACCAaC	AAGGTGTTCCTGCGATTATGC	60	-	1:1	Melt-MAMA	Keim, Pearson, Ravel unpublished data
B. anthracis	Between A.Br.013 and A.Br.015	2663274	ggggcggggcggggcggggcggggcGTAAGTAACATGATTGTATCTCTCCATcT	GTAAGTAACATGATTGTATCTCTCCATaC	CAAAAGCTAGCTGCTCCTCTCC	60	-	4:1	Melt-MAMA	Keim, Pearson, Ravel unpublished data
B. anthracis	Between A.Br.013 and A.Br.015	4090095	ggggcggggcggggcggggcggggcGTTCCTCTTCACAGATAATTTCgCT	GTTCCTCTTCACAGATAATTTCtCC	GCACCTAGAGAATACCGATTTTACG	60	-	4:1	Melt-MAMA	Keim, Okinaka, Pearson unpublished data
B. anthracis	Between A.Br.013 and A.Br.015	3550715	ggggcggggcggggcggggcggggcGCTAGCCTATTTACCTTTATATCCAATtA	GCTAGCCTATTTACCTTTATATCCAATaG	AATTCTCTCGGGATTTTTAACGTAT	60	-	1:1	Melt-MAMA	Keim, Pearson, Ravel unpublished data
B. anthracis	Between A.Br.013 and A.Br.015	2240401	ggggcggggcggggcggggcggggcTTTCATGCCATCTTCACCAtTG	TTTCATGCCATCTTCACCAgTA	CACTTCTTTTTTGAAAAGGAACAATTA	57	-	1:1	Melt-MAMA	Keim, Pearson, Ravel unpublished data
B. anthracis	Between A.Br.013 and A.Br.015	699098	ggggcggggcggggcggggcggggcTAAGCTAAAAGTAGAATTACTAGAAAATAtGG	TAAGCTAAAAGTAGAATTACTAGAAAATAcGA	CATTTACATCCTTTAGATAACAAAGAAAA	57	-	1:1	Melt-MAMA	Keim, Pearson, Ravel unpublished data
B. anthracis	Between A.Br.013 and A.Br.015	2465446	ggggcggggcggggcggggcggggcTTGTAAAAATTCTATGTGAATCACATtG	TTGTAAAAATTCTATGTGAATCACATcA	TTATCCACCTTCTTATAATTATTTATTACTAT	57	-	4:1	Melt-MAMA	Keim, Okinaka, Pearson unpublished data
B. anthracis	Between A.Br.013 and A.Br.015	1994722	ggggcggggcggggcggggcggggcTTACAAGCAAATGTACTTTTCAATAAcT	TTACAAGCAAATGTACTTTTCAATAAtA	CACACTTCCTGGTCGCATCG	57	-	4:1	Melt-MAMA	Keim, Pearson, Ravel unpublished data
B. anthracis	Between A.Br.013 and A.Br.015	2161395	ggggcggggcggggcggggcggggcCAATGAAAGTTGCAGAAAAAATGtC	CAATGAAAGTTGCAGAAAAAATGaG	TGGAAGCCAATGTGGAACACT	60	-	4:1	Melt-MAMA	Keim, Okinaka, Pearson unpublished data
B. anthracis	Between A.Br.013 and A.Br.015	3088502	ggggcggggcggggcggggcggggcGCAACGCATCAAACACCTtTA	GCAACGCATCAAACACCTaTG	CATTACCCCAGTGATTAATCATTTC	57	-	1:1	Melt-MAMA	Keim, Okinaka, Pearson unpublished data
B. anthracis	Between A.Br.014 and A.Br.013	5078168	ggggcggggcggggcggggcggggcAATGGTAAATTGTAATGTTGAGCTtC	AATGGTAAATTGTAATGTTGAGCTgT	TTTTTACTAAAAAATTACTTTTTTTGAAAA	57	-	4:1	Melt-MAMA	Keim, Pearson, Ravel unpublished data
B. anthracis	Between A.Br.014 and A.Br.013	4661542	ggggcggggcggggcggggcggggcCGTTCCTCTTTTACTTTGTTAACTgA	CGTTCCTCTTTTACTTTGTTAACTtG	AAGCTAACAGAATGGATTGAAGAGTC	57	-	1:1	Melt-MAMA	Keim, Pearson, Ravel unpublished data
B. anthracis	Between A.Br.014 and A.Br.013	1359057	ggggcggggcggggcggggcggggcTTCCAAAGTTAAAATCTTTACCACaA	TTCCAAAGTTAAAATCTTTACCACtG	GTTAAAGTAATGAATTTTGTATAGAACGG	57	-	4:1	Melt-MAMA	Keim, Pearson, Ravel unpublished data
B. anthracis	Between A.Br.014 and A.Br.013	2641815	ggggcggggcggggcggggcggggcGAAAGAATATGAAATGTCGTTATCAgC	GAAAGAATATGAAATGTCGTTATCAaG	CATTGGATCTGGATAATCTGGTAAC	57	-	6:1	Melt-MAMA	Keim, Pearson, Ravel unpublished data
B. anthracis	Between A.Br.014 and A.Br.013	4589569	ggggcggggcggggcggggcggggcAATTTCGTTATCACAGGGGGAtA	AATTTCGTTATCACAGGGGGAaC	GGAACGAAGTGTTCCCTCTCA	60	-	4:1	Melt-MAMA	Keim, Pearson, Ravel unpublished data
B. anthracis	Between A.Br.014 and A.Br.013	1275051	ggggcggggcggggcggggcggggcAGAATGAGCGTTTCGTTGAAAcT	AGAATGAGCGTTTCGTTGAAAtC	GCCAACCCACTTTTGAACTAA	60	-	4:1	Melt-MAMA	Keim, Pearson, Ravel unpublished data
B. anthracis	Between A.Br.024 and A.Br.016	317219	ggggcggggcggggcggggcATTTTAATGATAGGGTTTTACGATcGG	ATTTTAATGATAGGGTTTTACGATtGA	TTAAAAAGGATCCTGTTCCTGGTC	60	-	4:1	Melt-MAMA	Keim, Pearson, Ravel unpublished data
B. anthracis	Between A.Br.024 and A.Br.016	182717	ggggcggggcggggcggggcCATACTGTTATCTATGCTTCCAATcCA	CATACTGTTATCTATGCTTCCAATtCG	GCGTCGAACCTGTTGCAAATAT	60	-	3:1	Melt-MAMA	Keim, Pearson, Ravel unpublished data
B. anthracis	Between A.Br.013 and A.Br.015	3313282	ggggcggggcggggcggggcTCCATCTACTCGTATTCGTCATCATaAC	CCATCTACTCGTATTCGTCATCATcAT	GGATTATTTATTAGAGGTTAGCTCGTTACTTAT	60	-	6:1	Melt-MAMA	Keim, Pearson, Ravel unpublished data
B. anthracis	Between A.Br.014 and A.Br.013	3101332	ggggcggggcggggcggggcATTTATGGCTCCACTTGCATaCG	ATTTATGGCTCCACTTGCATcCA	CAACAATAAGAAAAATAAGTCCAATAATAAACCA	55	-	1:1	Melt-MAMA	Keim, Pearson, Ravel unpublished data
B. anthracis	Between A.Br.003 and A.Br.025	1971191	ggggcggggcggggcggggcTTGCTACATTTGCGAGTAAATTATtGT	GCTACATTTGCGAGTAAATTATgGC	CAGCATGCCCTATCGTATCTTTCA	62.5	-	3:1	Melt-MAMA	Keim, Pearson, Ravel unpublished data
B. anthracis	Between A.Br.003 and A.Br.025	2824144	ggggcggggcggggcggggcCATTGCTTTTTTAGATACATCTGTCgTC	CATTGCTTTTTTAGATACATCTGTCtTT	TACTCCATCAGATCCTTTCCCCAT	55	-	1:1	Melt-MAMA	Keim, Pearson, Ravel unpublished data
B. anthracis	Between A.Br.008 and B.Br.A0417	3242118	ggggcggggcggggcggggcGAGCGGTTTTAAGTACAGTACTCATTTaTG	GAGCGGTTTTAAGTACAGTACTCATTTcTA	TAATCCGCCTGCTGTTGCTGA	60	-	4:1, 2:1	Melt-MAMA	Keim, Okinaka, Pearson unpublished data
B. anthracis	Between A.Br.008 and B.Br.A0417	15393	ggggcggggcggggcggggcATTGGTTAAAATACTGTCAAGGACGTgTT	ATTGGTTAAAATACTGTCAAGGACGTcTA	AATGTGTTTGATGCATATATTACGCTCCT	60	-	4:1, 2:1	Melt-MAMA	Keim, Okinaka, Pearson unpublished data
B. anthracis	Between A.Br.008 and B.Br.A0417	1989905	ggggcggggcggggcggggcACAAATACAGTTAAATGATGGCGcTT	CACAAATACAGTTAAATGATGGCGtTC	ATATGCTCTGTTAAAAGCACTGTTATAAGAAAC	60	-	4:1	Melt-MAMA	Keim, Okinaka, Pearson unpublished data
B. anthracis	Between A.Br.008 and B.Br.A0417	5182989	ggggcggggcggggcggggcGGATACTGGGACAGCTGTTACTgCA	GGATACTGGGACAGCTGTTACTtCG	AGGGTAGTATTAATGCATTGCAATCA	60	-	1:1	Melt-MAMA	Keim, Okinaka, Pearson unpublished data
B. anthracis	Between A.Br.A0032 and A.Br.WNA	2253389	ggggcggggcggggcggggcCATTTGCAAATTGATAGATGgCG	GTGCATTTGCAAATTGATAGATGaCA	ATAAAGCGATTAATCCCCCTAGTGAAAC	60	-	4:1, 2:1	Melt-MAMA	Keim, Okinaka, Pearson unpublished data
B. anthracis	Between A.Br.A0032 and A.Br.WNA	3520784	ggggcggggcggggcggggcGTATTATTCGCCCCTTCACTCaCG	ATTATTCGCCCCTTCACTCcCA	ACAGCCTGCGCATTTATTCTTTAT	60	-	4:1, 2:1	Melt-MAMA	Keim, Okinaka, Pearson unpublished data
B. anthracis	Between A.Br.WNA and A.Br.A0060	2752660	ggggcggggcggggcggggcCACTTTATCGCTAGAAACACGAgAA	CACTTTATCGCTAGAAACACGAcAG	ATTAAAGGGAATAGCTATATCTGAATTTG	55	-	4:1	Melt-MAMA	Keim, Okinaka, Pearson unpublished data
B. anthracis	Between A.Br.WNA and A.Br.A0060	3827638	ggggcggggcggggcggggcCGATATCTTCTGCTGTCATTCcTA	GCGATATCTTCTGCTGTCATTCtAG	ATTATTTCTGAGATTGGTTTAGCTATCGA	60	-	4:1, 2:1	Melt-MAMA	Keim, Okinaka, Pearson unpublished data
B. anthracis	Between A.Br.Ba1168 and A.Br.A0362	4757358	ggggcggggcggggcggggcGAACAGCATCTACTTTTTCAAATcGC	GAACAGCATCTACTTTTTCAAATgGT	TGGATTATTGAAGTAGTAGTTGAAAACTTAGA	60	-	1:1	Melt-MAMA	Keim, Okinaka, Pearson unpublished data
B. anthracis	eBetween A.Br.A0628 and A.Br.A0362	143279	ggggcggggcggggcggggcATAAGTTGGAACTCCTTTCAGCACAtC	TTGGAACTCCTTTCAGCACcGT	TAGCCATGTTCATGTATAAATTCCTTAAAG	60	-	1:1	Melt-MAMA	Keim, Okinaka, Pearson unpublished data
B. anthracis	Between A.Br.A0628 and A.Br.A0362	692623	ggggcggggcggggcggggcGTTCTTGAAGTATCTTTTCTTGATACGTTAaTC	GTTCTTGAAGTATCTTTTCTTGATACGTTAgTT	GTTCTTGGTACAATCGTATCTCTATTCTTCT	60	-	4:1	Melt-MAMA	Keim, Okinaka, Pearson unpublished data
B. anthracis	Between A.Br.A0628 and A.Br.A0362	718609	ggggcggggcggggcggggcCAGCAAGTAAAATCATTGTAACTAAAcCT	CAGCAAGTAAAATCATTGTAACTAAAaCC	ACAAATCATTTTATTGGTCGCTGTTA	60	-	4:1, 2:1	Melt-MAMA	Keim, Okinaka, Pearson unpublished data
B. anthracis	Between A.Br.A0628 and A.Br.A0362	738870	ggggcggggcggggcggggcTTCGACGATAGTAGCAGCCTTTTgTT	GTTTCGACGATAGTAGCAGCCTTTTcTA	ATTCAACGTAACAGCCACTAACGAAAC	62.5	-	4:1, 2:1	Melt-MAMA	Keim, Okinaka, Pearson unpublished data
B. anthracis	Between A.Br.A0628 and A.Br.A0362	1448006	ggggcggggcggggcggggcGCAAGAACGTATTACATCAACAGTAcCA	GCAAGAACGTATTACATCAACAGTAtCG	CCATGCGGCTCTAGTACTTCCATA	60	-	4:1, 2:1	Melt-MAMA	Keim, Okinaka, Pearson unpublished data
B. anthracis	fBetween A.Br.WNA and A.Br.A0893	896386	ggggcggggcggggcggggcATTAATGTCGTAATATCTCTATAGTTAGATGgTA	ATTAATGTCGTAATATCTCTATAGTTAGATGcTG	TTACAACTATAACAGAAAAAGGTTTCCA	55	-	4:1	Melt-MAMA	Keim, Okinaka, Pearson unpublished data
B. anthracis	Between A.Br.WNA and A.Br.A0893	1911963	ggggcggggcggggcggggcGAAGAGGAATTACAAAAGTTAGTAATCGGTaA	GAAGAGGAATTACAAAAGTTAGTAATCGGTtG	TTGTCGATTTCCTACTAATAAAGATGGTCTAA	60	-	1:1	Melt-MAMA	Keim, Okinaka, Pearson unpublished data
B. anthracis	eBetween A.Br.WNA and A.Br.A0893	2289661	ggggcggggcggggcggggcGTCATATGCAGCTGGTGTGAAAaG	GTCATATGCAGCTGGTGTGAAtCC	GACTACATTACACCGCAAATCTATTGGA	60	-	1:4	Melt-MAMA	Keim, Okinaka, Pearson unpublished data
B. anthracis	Between A.Br.WNA and A.Br.A0893	1932917	ggggcggggcggggcggggcATATTGCGGGGGATATAAGTGAATaG	ATATTGCGGGGGATATAAGTGAATtA	TTTTCGTTTTCTTGTCATAATTTATTCA	60	-	4:1, 2:1	Melt-MAMA	Keim, Okinaka, Pearson unpublished data
B. anthracis	Between A.Br.A0417 and A.Br.A0675	4143796	ggggcggggcggggcggggcCGACACCGACTACATCGTAACtCC	TCGACACCGACTACATCGTAACaCT	TACTGGTAATGTAACGCTTCCGCTT	60	-	4:1, 2:1	Melt-MAMA	Keim, Okinaka, Pearson unpublished data
B. anthracis	fBetween A.Br.A0417 and A.Br.A0675	2951392	ggggcggggcggggcggggcATATAGATTTATAGGTAATTTAGTTCATTCcT	ATATAGATTTATAGGTAATTTAGTTCATTCgC	CTCCTTATTTTATTTTTTAAAGTGAATCAC	60	-	1:1	Melt-MAMA	Keim, Okinaka, Pearson unpublished data
B. anthracis	eBetween A.Br.A0362 and A.Br.Ba1168	399186	ggggcggggcggggcggggcAGAACAGGAAATGTCTGTACAAGATAcTT	AGAACAGGAAATGTCTGTACAAGATATaG	AAGCCAGCTTAAAGAACTGGCTAAT	60	-	6:1	Melt-MAMA	Keim, Okinaka, Pearson unpublished data
B. anthracis	Between A.Br.A0362 and A.Br.Ba1168	1562404	ggggcggggcggggcggggcGCGGAGCTTTCATTATCGGTCtAT	CGGAGCTTTCATTATCGGTCaAG	GCTGAGTGCGTGGTGAGAAGTAT	60	-	4:1	Melt-MAMA	Keim, Okinaka, Pearson unpublished data
B. anthracis	Between A.Br.A0362 and A.Br.Ba1168	970810	ggggcggggcggggcggggcCAAATAAAAAAAGGCTCGTTTAGAAcAA	TCAAATAAAAAAAGGCTCGTTTAGAAgAG	CGATTAACTTGGTCTTTAATATAAACTCTGAC	60	-	1:1	Melt-MAMA	Keim, Okinaka, Pearson unpublished data
B. anthracis	Between A.Br.008 and A.Br.A0628	100129	ggggcggggcggggcggggcTGAAGATGTGCCGACAATTGaGA	GAAGATGTGCCGACAATTGtGG	GTTACATCTTCAAAATACGCTTCTACAA	60	-	4:1, 2'1	Melt-MAMA	Keim, Okinaka, Pearson unpublished data
B. anthracis	eBetween A.Br.008 and A.Br.A0628	1044856	ggggcggggcggggcggggcTACATTGATACAAAAACGGGTTATAGcA	GTATACATTGATACAAAAACGGGTTATAcAT	TATCAATATAAACAAATTGATCTACCGAATAG	60	-	4:1, 2:1	Melt-MAMA	Keim, Okinaka, Pearson unpublished data
B. anthracis	Between A.Br.008 and A.Br.A0628	1685824	ggggcggggcggggcggggcCAAGTATGGTGGACACAAGgCG	TGCAAGTATGGTGGACACAAGaCA	CAACTTCTGGCAAAATAGGTGCTC	60	-	4:1	Melt-MAMA	Keim, Okinaka, Pearson unpublished data
B. anthracis	Between A.Br.008 and A.Br.A0628	2880326	ggggcggggcggggcggggcATTGCAATATAGTTTGTGCAAGTAATgAT	ATTGCAATATAGTTTGTGCAAGTAATcAG	ATTGCCCAATGTAATGTTGATGCTA	60	-	4:1, 2:1	Melt-MAMA	Keim, Okinaka, Pearson unpublished data
F. tularensis	A.Br.001 (type A)	397639	gggcgggcgggcTAAATCTAGTTTGTAATTCGCCACTTtA	TAAATCTAGTTTGTAATTCGCCACTTaG	gTGATGAAGTGATTGATATCATTAGAAATTAT	55	55	4:1	Melt-MAMA, duplex Melt-MAMA, agarose MAMA	Vogler et al 2009
F. tularensis	B.Br.001 (type B)	397394	ggggcggggcggggcggggcggggAAGAAAATAATGGGACATTTGCTAcT	TTTTTTTTTTTTTTTTTTTTTTTTAAGAAAATAATGGGACATTTGCTAaC	ccccgccccgccccgccccgccccTCATATTCATATTGACACGAAA	55	55	4:1	Melt-MAMA, duplex Melt-MAMA, agarose MAMA	unpublished canSNP
F. tularensis	fB.Br.020	1396082, 1789417	gcgggcgcgggcagggcggcTCTGATGAAGAATATCTTAgAG	gcgggcTCTGATGAAGAATATCTTAaAA	ATTATGGCAAAACTATACCTT	60	-	1:1	Melt-MAMA	Svensson et al 2009
F. tularensis	B.Br.021	701319	gcgggcACCAAGGTAGATTTGCAGCTtCA	gcgggcgcgggcagggcggcACCAAGGTAGATTTGCAGCTcCG	ATCCCTGTTGGGATATCCTCGACTAA	60	-	1:1	Melt-MAMA	Svensson et al 2009
F. tularensis	B.Br.022	1113318	TGAATACTCTACGCGATAAGtTA	gcgggcgcgggcagggcggcTGAATACTCTACGCGATAAGgTG	ATCAGACTTAGGTGTTAGATCAGAGTT	60	-	2:1	Melt-MAMA	Svensson et al 2009
F. tularensis	B.Br.023	253120	TTACTACAAATTCGCCTCTtAT	gcgggcgcgggcagggcggcTTACTACAAATTCGCCTCTgAG	AGCAAAAGAGCTTACTAAACAATTTGA	60	-	1:1	Melt-MAMA	Svensson et al 2009
F. tularensis	B.Br.014	1419961	gcgggcgcgggcagggcggcTATCGCCAGGTTTAATTTGgTG	gcgggcTATCGCCAGGTTTAATTTGtTT	TCTGCAGCATCTATCCCATTAGCCTTA	60	-	1:1	Melt-MAMA	Svensson et al 2009
F. tularensis	B.Br.025	1534460	gcgggcTGTATCTAAGACAGCAGTGAtGT	gcgggcgcgggcagggcggcTGTATCTAAGACAGCAGTGAgGC	ATGGTAGCATAGTTCTAGGAATAAACT	60	-	1:1	Melt-MAMA	Svensson et al 2009
aDefines a clade, group, or approximate lineage location
bBacillus anthracis reference strain is Ames ancestor AE017334, F. tularensis reference strain is Schu S4 AJ749949.2
cPrimer starting concentration 0.2 µmo/L. Note: Each assay may require allele-specific primer ratio that differs from what is recorded on this table due to slight differences in instrument conditions or reagents used in the PCR reaction
dDeveloped Synthetic Positive controls for this assay. See fields on the right for primer sequences
eAllelic-specific primers contain a destabilizing mutation at alternating penultimate or antepenultimate base positions
fSupplement with 0.2U of Invitrogen Platinum Taq
gDue to performance variation across instruments in different labs, it may be necessary to adapt PCR conditions. The PCR condition indicated here serves as an excellent starting point. We strongly suggest to include positive controls representing both SNP polymorphic allele types with every PCR experiement.
